# Supplementary material for: Sex differences in behavior, cognitive, and physiological recovery following methamphetamine administration
Source: Psychopharmacology (Berl). 2024 Jul 2;241(11):2331–45. doi: 10.1007/s00213-024-06638-1 (PMC11513735; doi:10.1007/s00213-024-06638-1)
Supplement: Supplementary file 2 — Supplementary file2 (XLSX 76 KB) [file 213_2024_6638_MOESM2_ESM.xlsx]

## Sheet: Table S3
Sensitization M/F (Fig. 2A)
Two-way ANOVA	Ordinary								Compare cell means with others in its row and its column
Alpha	0.05
									Number of families	7
Source of Variation	% of total variation	P value	P value summary	Significant?					Number of comparisons per row family	10
Interaction	10.48	<0.0001	****	Yes					Number of comparisons per column family	1
Sex	23.33	<0.0001	****	Yes					Alpha	0.05
Group	52.8	<0.0001	****	Yes
									Holm-Šídák's multiple comparisons test	Predicted (LS) mean diff.	Below threshold?	Summary	Adjusted P Value
ANOVA table	SS (Type III)	DF	MS	F (DFn, DFd)	P value
Interaction	85349166	4	21337291	F (4, 115) = 17.89	P<0.0001				Males
Sex	189965086	1	189965086	F (1, 115) = 159.3	P<0.0001				Sal vs. M1	-1507	Yes	**	0.002
Group	429936569	4	107484142	F (4, 115) = 90.11	P<0.0001				Sal vs. M14	-2667	Yes	****	<0.0001
Residual	137173264	115	1192811						Sal vs. A7	-2843	Yes	****	<0.0001
									Sal vs. A28	-1806	Yes	**	0.002
Difference between row means									M1 vs. M14	-1160	Yes	*	0.0216
Predicted (LS) mean of Male	2342								M1 vs. A7	-1336	Yes	**	0.0066
Predicted (LS) mean of Female	4862								M1 vs. A28	-298.7	No	ns	0.7823
Difference between predicted means	-2521								M14 vs. A7	-175.8	No	ns	0.7823
SE of difference	199.7								M14 vs. A28	861.3	No	ns	0.2066
95% CI of difference	-2916 to -2125								A7 vs. A28	1037	No	ns	0.1225
Data summary									Females
Number of columns (Group)	5								Sal vs. M1	-2532	Yes	****	<0.0001
Number of rows (Sex)	2								Sal vs. M14	-6246	Yes	****	<0.0001
Number of values	125								Sal vs. A7	-7207	Yes	****	<0.0001
									Sal vs. A28	-3962	Yes	****	<0.0001
									M1 vs. M14	-3714	Yes	****	<0.0001
									M1 vs. A7	-4675	Yes	****	<0.0001
									M1 vs. A28	-1430	Yes	**	0.0073
									M14 vs. A7	-961.1	Yes	*	0.0332
									M14 vs. A28	2284	Yes	****	<0.0001
									A7 vs. A28	3246	Yes	****	<0.0001
									Sal
									Males vs. Females	-296.1	No	ns	0.4853
									M1
									Males vs. Females	-1320	Yes	**	0.0023
									M14
									Males vs. Females	-3875	Yes	****	<0.0001
									A7
									Males vs. Females	-4660	Yes	****	<0.0001
									A28
									Males vs. Females	-2452	Yes	****	<0.0001
									Test details	Predicted (LS) mean 1	Predicted (LS) mean 2	Predicted (LS) mean diff.	SE of diff.	N1	N2	t	DF
									Males
									Sal vs. M1	576.7	2084	-1507	398.8	15	15	3.78	115
									Sal vs. M14	576.7	3244	-2667	398.8	15	15	6.689	115
									Sal vs. A7	576.7	3420	-2843	398.8	15	15	7.129	115
									Sal vs. A28	576.7	2383	-1806	478.1	15	8	3.777	115
									M1 vs. M14	2084	3244	-1160	398.8	15	15	2.909	115
									M1 vs. A7	2084	3420	-1336	398.8	15	15	3.35	115
									M1 vs. A28	2084	2383	-298.7	478.1	15	8	0.6248	115
									M14 vs. A7	3244	3420	-175.8	398.8	15	15	0.4407	115
									M14 vs. A28	3244	2383	861.3	478.1	15	8	1.801	115
									A7 vs. A28	3420	2383	1037	478.1	15	8	2.169	115
									Females
									Sal vs. M1	872.8	3405	-2532	445.9	12	12	5.678	115
									Sal vs. M14	872.8	7119	-6246	445.9	12	12	14.01	115
									Sal vs. A7	872.8	8080	-7207	445.9	12	12	16.16	115
									Sal vs. A28	872.8	4834	-3962	481.6	12	9	8.226	115
									M1 vs. M14	3405	7119	-3714	445.9	12	12	8.33	115
									M1 vs. A7	3405	8080	-4675	445.9	12	12	10.49	115
									M1 vs. A28	3405	4834	-1430	481.6	12	9	2.969	115
									M14 vs. A7	7119	8080	-961.1	445.9	12	12	2.156	115
									M14 vs. A28	7119	4834	2284	481.6	12	9	4.744	115
									A7 vs. A28	8080	4834	3246	481.6	12	9	6.739	115
									Sal
									Males vs. Females	576.7	872.8	-296.1	423	15	12	0.7	115
									M1
									Males vs. Females	2084	3405	-1320	423	15	12	3.122	115
									M14
									Males vs. Females	3244	7119	-3875	423	15	12	9.16	115
									A7
									Males vs. Females	3420	8080	-4660	423	15	12	11.02	115
									A28
									Males vs. Females	2383	4834	-2452	530.7	8	9	4.619	115
TOM Test M/F (Fig. 2C)
Three-way ANOVA	Matching by factor: Object
Assume sphericity?	Yes
Alpha	0.05
Source of Variation	% of total variation	P value	P value summary	Significant?
Group	2.664	0.322	ns	No
Sex	0.03118	0.8696	ns	No
Object	5.378	0.0015	**	Yes
Group x Sex	0.05383	0.9767	ns	No
Group x Object	18.82	<0.0001	****	Yes
Sex x Object	1.236	0.1084	ns	No
Group x Sex x Object	6.764	0.0019	**	Yes
Subject	44.52
ANOVA table	SS	DF	MS	F (DFn, DFd)	P value
Group	828.4	2	414.2	F (2, 39) = 1.167	P=0.3220
Sex	9.695	1	9.695	F (1, 39) = 0.02731	P=0.8696
Object	1672	1	1672	F (1, 39) = 11.74	P=0.0015
Group x Sex	16.74	2	8.368	F (2, 39) = 0.02358	P=0.9767
Group x Object	5853	2	2927	F (2, 39) = 20.55	P<0.0001
Sex x Object	384.3	1	384.3	F (1, 39) = 2.699	P=0.1084
Group x Sex x Object	2103	2	1052	F (2, 39) = 7.385	P=0.0019
Subject	13843	39	354.9
Residual	5553	39	142.4
Data summary
Number of columns	2 x 2
Number of rows (Group)	3
Number of subjects (Subject)	45
Number of missing values	0
TOM Test Males (Fig. 2C)
Two-way ANOVA	Ordinary								Compare each cell mean with the other cell mean in that row
Alpha	0.05
									Number of families	1
Source of Variation	% of total variation	P value	P value summary	Significant?					Number of comparisons per family	3
Interaction	29.87	0.0008	***	Yes					Alpha	0.05
Group	2.886	0.4379	ns	No
Object	1.211	0.4052	ns	No					Holm-Šídák's multiple comparisons test	Predicted (LS) mean diff.	Below threshold?	Summary	Adjusted P Value
ANOVA table	SS (Type III)	DF	MS	F (DFn, DFd)	P value				M Object A - M Object B
Interaction	5492	2	2746	F (2, 38) = 8.735	P=0.0008				Sal	35.63	Yes	***	0.0008
Group	530.6	2	265.3	F (2, 38) = 0.8440	P=0.4379				A7	-13.5	No	ns	0.3522
Object	222.8	1	222.8	F (1, 38) = 0.7086	P=0.4052				A28	-8.5	No	ns	0.3522
Residual	11946	38	314.4
Difference between column means									Test details	Predicted (LS) mean 1	Predicted (LS) mean 2	Predicted (LS) mean diff.	SE of diff.	N1	N2	t	DF
Predicted (LS) mean of M Object A	50.74
Predicted (LS) mean of M Object B	46.19								M Object A - M Object B
Difference between predicted means	4.542								Sal	61.5	25.88	35.63	8.865	8	8	4.019	38
SE of difference	5.395								A7	43.83	57.33	-13.5	10.24	6	6	1.319	38
95% CI of difference	-6.380 to 15.46								A28	46.88	55.38	-8.5	8.865	8	8	0.9588	38
Data summary
Number of columns (Object)	2
Number of rows (Group)	3
Number of values	44
TOM Test Females (Fig. 2C)
Two-way ANOVA	Ordinary								Compare each cell mean with the other cell mean in that row
Alpha	0.05
									Number of families	1
Source of Variation	% of total variation	P value	P value summary	Significant?					Number of comparisons per family	3
Interaction	24.53	0.0009	***	Yes					Alpha	0.05
Group	2.631	0.4158	ns	No
Object	14.65	0.003	**	Yes					Holm-Šídák's multiple comparisons test	Predicted (LS) mean diff.	Below threshold?	Summary	Adjusted P Value
ANOVA table	SS (Type III)	DF	MS	F (DFn, DFd)	P value				F Object A - F Object B
Interaction	3116	2	1558	F (2, 40) = 8.366	P=0.0009				Sal	23.5	Yes	**	0.0097
Group	334.2	2	167.1	F (2, 40) = 0.8972	P=0.4158				A7	-10	No	ns	0.1506
Object	1861	1	1861	F (1, 40) = 9.994	P=0.0030				A28	25.22	Yes	**	0.001
Residual	7450	40	186.3
Difference between column means									Test details	Predicted (LS) mean 1	Predicted (LS) mean 2	Predicted (LS) mean diff.	SE of diff.	N1	N2	t	DF
Predicted (LS) mean of F Object A	54.25
Predicted (LS) mean of F Object B	41.35								F Object A - F Object B
Difference between predicted means	12.91								Sal	55.5	32	23.5	7.879	6	6	2.982	40
SE of difference	4.083								A7	45.38	55.38	-10	6.824	8	8	1.465	40
95% CI of difference	4.655 to 21.16								A28	61.89	36.67	25.22	6.433	9	9	3.92	40
Data summary
Number of columns (Object)	2
Number of rows (Group)	3
Number of values	46
TOM Test M/F (Fig. 2D)
Two-way ANOVA	Ordinary								Compare cell means with others in its row and its column
Alpha	0.05
									Number of families	5
Source of Variation	% of total variation	P value	P value summary	Significant?					Number of comparisons per row family	3
Interaction	9.792	0.0075	**	Yes					Number of comparisons per column family	1
Sex	1.8	0.1595	ns	No					Alpha	0.05
Group	55.09	<0.0001	****	Yes
									Holm-Šídák's multiple comparisons test	Predicted (LS) mean diff.	Below threshold?	Summary	Adjusted P Value
ANOVA table	SS (Type III)	DF	MS	F (DFn, DFd)	P value
Interaction	0.2808	2	0.1404	F (2, 36) = 5.615	P=0.0075				Male
Sex	0.05161	1	0.05161	F (1, 36) = 2.064	P=0.1595				Sal vs. A7	0.5846	Yes	****	<0.0001
Group	1.58	2	0.7898	F (2, 36) = 31.59	P<0.0001				Sal vs. A28	0.4713	Yes	****	<0.0001
Residual	0.9001	36	0.025						A7 vs. A28	-0.1133	No	ns	0.2225
Difference between row means									Female
Predicted (LS) mean of Male	0.04931								Sal vs. A7	0.3729	Yes	***	0.0003
Predicted (LS) mean of Female	0.1201								Sal vs. A28	0.06667	No	ns	0.4401
Difference between predicted means	-0.07083								A7 vs. A28	-0.3063	Yes	***	0.0009
SE of difference	0.0493
95% CI of difference	-0.1708 to 0.02916								Sal
									Male vs. Female	0.1346	No	ns	0.1238
Data summary
Number of columns (Group)	3								A7
Number of rows (Sex)	2								Male vs. Female	-0.07708	No	ns	0.3727
Number of values	42
									A28
									Male vs. Female	-0.27	Yes	**	0.0032
									Test details	Predicted (LS) mean 1	Predicted (LS) mean 2	Predicted (LS) mean diff.	SE of diff.	N1	N2	t	DF
									Male
									Sal vs. A7	0.4013	-0.1833	0.5846	0.0854	8	6	6.845	36
									Sal vs. A28	0.4013	-0.07	0.4713	0.0854	8	6	5.518	36
									A7 vs. A28	-0.1833	-0.07	-0.1133	0.09129	6	6	1.241	36
									Female
									Sal vs. A7	0.2667	-0.1063	0.3729	0.0854	6	8	4.367	36
									Sal vs. A28	0.2667	0.2	0.06667	0.0854	6	8	0.7807	36
									A7 vs. A28	-0.1063	0.2	-0.3063	0.07906	8	8	3.873	36
									Sal
									Male vs. Female	0.4013	0.2667	0.1346	0.0854	8	6	1.576	36
									A7
									Male vs. Female	-0.1833	-0.1063	-0.07708	0.0854	6	8	0.9026	36
									A28
									Male vs. Female	-0.07	0.2	-0.27	0.0854	6	8	3.162	36

## Sheet: Table S4
sIPSC amplitude
Two-way ANOVA	Ordinary								Compare cell means with others in its row and its column
Alpha	0.05
									Number of families	5
Source of Variation	% of total variation	P value	Summary	Significant?					Number of comparisons per row family	3
Interaction	12.03	0.0009	***	Yes					Number of comparisons per column family	1
Sex	8.475	0.0016	**	Yes					Alpha	0.05
Group	11.46	0.0013	**	Yes
									Tukey's multiple comparisons test	Predicted (LS) mean diff.	95.00% CI of diff.	Below threshold?	Summary	Adjusted P
ANOVA table	SS (Type III)	DF	MS	F (DFn, DFd)	P value
Interaction	1422	2	711	F (2, 91) = 7.522	P=0.0009				Male
Sex	1002	1	1002	F (1, 91) = 10.60	P=0.0016				Saline vs. METH 7 days	-12.08	-19.80 to -4.357	Yes	***	0.001
Group	1354	2	677	F (2, 91) = 7.162	P=0.0013				Saline vs. METH 28 days	-7.196	-15.16 to 0.7632	No	ns	0.0848
Residual	8602	91	94.53						METH 7 days vs. METH 28 days	4.882	-3.077 to 12.84	No	ns	0.3143
Difference between row means									Female
Predicted (LS) mean of Male	24.13								Saline vs. METH 7 days	-0.8377	-8.672 to 6.997	No	ns	0.9649
Predicted (LS) mean of Female	17.56								Saline vs. METH 28 days	12.24	3.006 to 21.47	Yes	**	0.006
Difference between predicted means	6.571								METH 7 days vs. METH 28 days	13.08	3.939 to 22.21	Yes	**	0.0028
SE of difference	2.019
95% CI of difference	2.561 to 10.58								Saline
									Male vs. Female	-3.654	-10.19 to 2.878	No	ns	0.2694
Data summary
Number of columns (Group)	3								METH 7 days
Number of rows (Sex)	2								Male vs. Female	7.587	1.149 to 14.02	Yes	*	0.0214
Number of values	97
									METH 28 days
									Male vs. Female	15.78	7.996 to 23.57	Yes	***	0.0001
									Test details	Predicted (LS) mean 1	Predicted (LS) mean 2	Predicted (LS) mean diff.	SE of diff.	N1	N2	q	DF
									Male
									Saline vs. METH 7 days	17.71	29.79	-12.08	3.241	18	18	5.271	91
									Saline vs. METH 28 days	17.71	24.91	-7.196	3.341	18	16	3.047	91
									METH 7 days vs. METH 28 days	29.79	24.91	4.882	3.341	18	16	2.067	91
									Female
									Saline vs. METH 7 days	21.36	22.2	-0.8377	3.288	17	18	0.3603	91
									Saline vs. METH 28 days	21.36	9.125	12.24	3.875	17	10	4.467	91
									METH 7 days vs. METH 28 days	22.2	9.125	13.08	3.835	18	10	4.822	91
									Saline
									Male vs. Female	17.71	21.36	-3.654	3.288	18	17	1.572	91
									METH 7 days
									Male vs. Female	29.79	22.2	7.587	3.241	18	18	3.311	91
									METH 28 days
									Male vs. Female	24.91	9.125	15.78	3.919	16	10	5.694	91
sIPSC frequency
Two-way ANOVA	Ordinary								Compare cell means with others in its row and its column
Alpha	0.05
									Number of families	5
Source of Variation	% of total variation	P value	P value summary	Significant?					Number of comparisons per row family	3
Interaction	0.5266	0.6806	ns	No					Number of comparisons per column family	1
Sex	0.00666	0.9215	ns	No					Alpha	0.05
Group	41.79	<0.0001	****	Yes
									Tukey's multiple comparisons test	Predicted (LS) mean diff.	95.00% CI of diff.	Below threshold?	Summary	Adjusted P
ANOVA table	SS (Type III)	DF	MS	F (DFn, DFd)	P value
Interaction	3.65	2	1.825	F (2, 85) = 0.3865	P=0.6806				Male
Sex	0.04616	1	0.04616	F (1, 85) = 0.009776	P=0.9215				Saline vs. METH 7 days	-3.663	-5.468 to -1.857	Yes	****	<0.0001
Group	289.7	2	144.8	F (2, 85) = 30.67	P<0.0001				Saline vs. METH 28 days	0.7784	-1.201 to 2.758	No	ns	0.6179
Residual	401.4	85	4.722						METH 7 days vs. METH 28 days	4.441	2.487 to 6.396	Yes	****	<0.0001
Difference between row means									Female
Predicted (LS) mean of Male	2.241								Saline vs. METH 7 days	-3.08	-4.870 to -1.289	Yes	***	0.0003
Predicted (LS) mean of Female	2.196								Saline vs. METH 28 days	0.3797	-1.628 to 2.387	No	ns	0.8941
Difference between predicted means	0.04571								METH 7 days vs. METH 28 days	3.459	1.548 to 5.371	Yes	***	0.0001
SE of difference	0.4623
95% CI of difference	-0.8735 to 0.9649								Saline
									Male vs. Female	-0.01579	-1.569 to 1.537	No	ns	0.9839
Data summary
Number of columns (Group)	3								METH 7 days
Number of rows (Sex)	2								Male vs. Female	0.5674	-0.8751 to 2.010	No	ns	0.4363
Number of values	91
									METH 28 days
									Male vs. Female	-0.4145	-2.178 to 1.349	No	ns	0.6415
									Test details	Predicted (LS) mean 1	Predicted (LS) mean 2	Predicted (LS) mean diff.	SE of diff.	N1	N2	q	DF
									Male
									Saline vs. METH 7 days	1.28	4.943	-3.663	0.7569	16	17	6.843	85
									Saline vs. METH 28 days	1.28	0.5015	0.7784	0.8299	16	12	1.326	85
									METH 7 days vs. METH 28 days	4.943	0.5015	4.441	0.8193	17	12	7.666	85
									Female
									Saline vs. METH 7 days	1.296	4.375	-3.08	0.7506	15	19	5.802	85
									Saline vs. METH 28 days	1.296	0.916	0.3797	0.8416	15	12	0.6379	85
									METH 7 days vs. METH 28 days	4.375	0.916	3.459	0.8013	19	12	6.105	85
									Saline
									Male vs. Female	1.28	1.296	-0.01579	0.781	16	15	0.02859	85
									METH 7 days
									Male vs. Female	4.943	4.375	0.5674	0.7255	17	19	1.106	85
									METH 28 days
									Male vs. Female	0.5015	0.916	-0.4145	0.8872	12	12	0.6607	85
eIPSC amplitude
Two-way ANOVA	Ordinary								Compare cell means with others in its row and its column
Alpha	0.05
									Number of families	5
Source of Variation	% of total variation	P value	P value summary	Significant?					Number of comparisons per row family	3
Interaction	8.368	0.0193	*	Yes					Number of comparisons per column family	1
Sex	0.06037	0.8067	ns	No					Alpha	0.05
Group	23.34	<0.0001	****	Yes
									Tukey's multiple comparisons test	Predicted (LS) mean diff.	95.00% CI of diff.	Below threshold?	Summary	Adjusted P
ANOVA table	SS (Type III)	DF	MS	F (DFn, DFd)	P value
Interaction	15052	2	7526	F (2, 70) = 4.180	P=0.0193				Male
Sex	108.6	1	108.6	F (1, 70) = 0.06031	P=0.8067				Saline vs. METH 7 days	-45.89	-81.81 to -9.966	Yes	**	0.0087
Group	41986	2	20993	F (2, 70) = 11.66	P<0.0001				Saline vs. METH 28 days	-49.91	-87.09 to -12.73	Yes	**	0.0056
Residual	126033	70	1800						METH 7 days vs. METH 28 days	-4.02	-41.20 to 33.16	No	ns	0.9637
Difference between row means									Female
Predicted (LS) mean of Male	75.97								Saline vs. METH 7 days	-76.65	-125.8 to -27.52	Yes	**	0.0011
Predicted (LS) mean of Female	73.48								Saline vs. METH 28 days	-8.184	-50.60 to 34.23	No	ns	0.8892
Difference between predicted means	2.489								METH 7 days vs. METH 28 days	68.46	20.14 to 116.8	Yes	**	0.0032
SE of difference	10.14
95% CI of difference	-17.73 to 22.70								Saline
									Male vs. Female	-1.167	-34.31 to 31.98	No	ns	0.9442
Data summary
Number of columns (Group)	3								METH 7 days
Number of rows (Sex)	2								Male vs. Female	-31.92	-70.28 to 6.426	No	ns	0.1013
Number of values	76
									METH 28 days
									Male vs. Female	40.56	7.267 to 73.85	Yes	*	0.0177
									Test details	Predicted (LS) mean 1	Predicted (LS) mean 2	Predicted (LS) mean diff.	SE of diff.	N1	N2	q	DF
									Male
									Saline vs. METH 7 days	44.04	89.93	-45.89	15	16	16	4.326	70
									Saline vs. METH 28 days	44.04	93.95	-49.91	15.53	16	14	4.545	70
									METH 7 days vs. METH 28 days	89.93	93.95	-4.02	15.53	16	14	0.3661	70
									Female
									Saline vs. METH 7 days	45.21	121.9	-76.65	20.52	11	7	5.284	70
									Saline vs. METH 28 days	45.21	53.39	-8.184	17.71	11	12	0.6534	70
									METH 7 days vs. METH 28 days	121.9	53.39	68.46	20.18	7	12	4.798	70
									Saline
									Male vs. Female	44.04	45.21	-1.167	16.62	16	11	0.0993	70
									METH 7 days
									Male vs. Female	89.93	121.9	-31.92	19.23	16	7	2.348	70
									METH 28 days
									Male vs. Female	93.95	53.39	40.56	16.69	14	12	3.436	70
PP ratio
Two-way ANOVA	Ordinary								Compare column means (main column effect)
Alpha	0.05
									Number of families	1
Source of Variation	% of total variation	P value	P value summary	Significant?					Number of comparisons per family	3
Interaction	4.983	0.2152	ns	No					Alpha	0.05
Sex	0.798	0.4795	ns	No
Group	18.71	0.0049	**	Yes					Tukey's multiple comparisons test	Predicted (LS) mean diff.	95.00% CI of diff.	Below threshold?	Summary	Adjusted P Value
ANOVA table	SS (Type III)	DF	MS	F (DFn, DFd)	P value				Saline vs. METH 7 days	0.03423	-0.2394 to 0.3079	No	ns	0.9509
Interaction	0.3655	2	0.1828	F (2, 49) = 1.585	P=0.2152				Saline vs. METH 28 days	-0.3219	-0.5929 to -0.05097	Yes	*	0.0163
Sex	0.05853	1	0.05853	F (1, 49) = 0.5077	P=0.4795				METH 7 days vs. METH 28 days	-0.3562	-0.6341 to -0.07825	Yes	**	0.0089
Group	1.372	2	0.6861	F (2, 49) = 5.952	P=0.0049
Residual	5.649	49	0.1153
									Test details	Predicted (LS) mean 1	Predicted (LS) mean 2	Predicted (LS) mean diff.	SE of diff.	N1	N2	q	DF
Difference between row means
Predicted (LS) mean of Male	0.9623								Saline vs. METH 7 days	0.8334	0.7992	0.03423	0.1132	19	18	0.4275	49
Predicted (LS) mean of Female	0.8963								Saline vs. METH 28 days	0.8334	1.155	-0.3219	0.1121	19	18	4.061	49
Difference between predicted means	0.066								METH 7 days vs. METH 28 days	0.7992	1.155	-0.3562	0.115	18	18	4.38	49
SE of difference	0.09263
95% CI of difference	-0.1201 to 0.2522
Data summary
Number of columns (Group)	3
Number of rows (Sex)	2
Number of values	55

## Sheet: Table S5
GABRA1 A7
Two-way ANOVA	Ordinary
Alpha	0.05
Source of Variation	% of total variation	P value	P value summary	Significant?
Interaction	0.09026	0.8659	ns	No
Sex	1.252	0.5309	ns	No
Drug	11.58	0.0638	ns	No
ANOVA table	SS	DF	MS	F (DFn, DFd)	P value
Interaction	0.003582	1	0.003582	F (1, 28) = 0.02902	P=0.8659
Sex	0.0497	1	0.0497	F (1, 28) = 0.4027	P=0.5309
Drug	0.4595	1	0.4595	F (1, 28) = 3.723	P=0.0638
Residual	3.456	28	0.1234
Difference between column means
Mean of Saline	1.067
Mean of METH	0.8274
Difference between means	0.2397
SE of difference	0.1242
95% CI of difference	-0.01476 to 0.4941
Difference between row means
Mean of Males	0.9078
Mean of Females	0.9867
Difference between means	-0.07882
SE of difference	0.1242
95% CI of difference	-0.3332 to 0.1756
Interaction CI
Mean diff, A1 - B1	0.2185
Mean diff, A2 - B2	0.2608
(A1 -B1) - (A2 - B2)	-0.04232
95% CI of difference	-0.5512 to 0.4665
(B1 - A1) - (B2 - A2)	0.04232
95% CI of difference	-0.4665 to 0.5512
Data summary
Number of columns (Drug)	2
Number of rows (Sex)	2
Number of values	32
GABRA1 A28
Two-way ANOVA	Ordinary
Alpha	0.05
Source of Variation	% of total variation	P value	P value summary	Significant?
Interaction	1.918	0.4003	ns	No
Sex	27.38	0.0034	**	Yes
Drug	4.726	0.1913	ns	No
ANOVA table	SS (Type III)	DF	MS	F (DFn, DFd)	P value
Interaction	0.0261	1	0.0261	F (1, 25) = 0.7321	P=0.4003
Sex	0.3728	1	0.3728	F (1, 25) = 10.45	P=0.0034
Drug	0.06434	1	0.06434	F (1, 25) = 1.804	P=0.1913
Residual	0.8915	25	0.03566
Difference between column means
Predicted (LS) mean of Saline	0.8648
Predicted (LS) mean of METH	0.7683
Difference between predicted means	0.0965
SE of difference	0.07184
95% CI of difference	-0.05146 to 0.2445
Difference between row means
Predicted (LS) mean of Males	0.7004
Predicted (LS) mean of Females	0.9327
Difference between predicted means	-0.2323
SE of difference	0.07184
95% CI of difference	-0.3802 to -0.08432
Interaction CI
Mean diff, A1 - B1	0.03503
Mean diff, A2 - B2	0.158
(A1 -B1) - (A2 - B2)	-0.1229
95% CI of difference	-0.4189 to 0.1730
(B1 - A1) - (B2 - A2)	0.1229
95% CI of difference	-0.1730 to 0.4189
Data summary
Number of columns (Drug )	2
Number of rows (Sex)	2
Number of values	29
GABRA3 A7
Two-way ANOVA	Ordinary
Alpha	0.05
Source of Variation	% of total variation	P value	P value summary	Significant?
Interaction	0.3373	0.7409	ns	No
Sex	2.151	0.4063	ns	No
Drug	15.37	0.0325	*	Yes
ANOVA table	SS (Type III)	DF	MS	F (DFn, DFd)	P value
Interaction	0.005419	1	0.005419	F (1, 27) = 0.1116	P=0.7409
Sex	0.03455	1	0.03455	F (1, 27) = 0.7116	P=0.4063
Drug	0.2469	1	0.2469	F (1, 27) = 5.084	P=0.0325
Residual	1.311	27	0.04856
Difference between column means
Predicted (LS) mean of Saline	1.047
Predicted (LS) mean of METH	0.8679
Difference between predicted means	0.1788
SE of difference	0.07929
95% CI of difference	0.01609 to 0.3415
Difference between row means
Predicted (LS) mean of Males	0.9907
Predicted (LS) mean of Females	0.9239
Difference between predicted means	0.06688
SE of difference	0.07929
95% CI of difference	-0.09580 to 0.2296
Interaction CI
Mean diff, A1 - B1	0.2053
Mean diff, A2 - B2	0.1523
(A1 -B1) - (A2 - B2)	0.05297
95% CI of difference	-0.2724 to 0.3783
(B1 - A1) - (B2 - A2)	-0.05297
95% CI of difference	-0.3783 to 0.2724
Data summary
Number of columns (Drug)	2
Number of rows (Sex)	2
Number of values	31
GABRA3 A28
Two-way ANOVA	Ordinary
Alpha	0.05
Source of Variation	% of total variation	P value	P value summary	Significant?
Interaction	0.06339	0.8941	ns	No
Sex	5.965	0.2039	ns	No
Drug	5.492	0.2222	ns	No
ANOVA table	SS (Type III)	DF	MS	F (DFn, DFd)	P value
Interaction	0.000654	1	0.000654	F (1, 25) = 0.01809	P=0.8941
Sex	0.06153	1	0.06153	F (1, 25) = 1.702	P=0.2039
Drug	0.05666	1	0.05666	F (1, 25) = 1.567	P=0.2222
Residual	0.9038	25	0.03615
Difference between column means
Predicted (LS) mean of Saline	0.9514
Predicted (LS) mean of METH	0.8608
Difference between predicted means	0.09056
SE of difference	0.07234
95% CI of difference	-0.05843 to 0.2395
Difference between row means
Predicted (LS) mean of Males	0.8589
Predicted (LS) mean of Females	0.9533
Difference between predicted means	-0.09437
SE of difference	0.07234
95% CI of difference	-0.2434 to 0.05461
Interaction CI
Mean diff, A1 - B1	0.08083
Mean diff, A2 - B2	0.1003
(A1 -B1) - (A2 - B2)	-0.01946
95% CI of difference	-0.3174 to 0.2785
(B1 - A1) - (B2 - A2)	0.01946
95% CI of difference	-0.2785 to 0.3174
Data summary
Number of columns (Drug)	2
Number of rows (Sex)	2
Number of values	29
SLC6A1 A7
Two-way ANOVA	Ordinary
Alpha	0.05
Source of Variation	% of total variation	P value	P value summary	Significant?
Interaction	0.1003	0.8618	ns	No
Sex	0.00268	0.9773	ns	No
Drug	8.862	0.1098	ns	No
ANOVA table	SS (Type III)	DF	MS	F (DFn, DFd)	P value
Interaction	0.0009932	1	0.0009932	F (1, 28) = 0.03087	P=0.8618
Sex	2.653e-05	1	2.653e-05	F (1, 28) = 0.0008247	P=0.9773
Drug	0.08775	1	0.08775	F (1, 28) = 2.727	P=0.1098
Residual	0.9009	28	0.03217
Difference between column means
Predicted (LS) mean of Saline	1.01
Predicted (LS) mean of METH	0.9049
Difference between predicted means	0.1051
SE of difference	0.06367
95% CI of difference	-0.02527 to 0.2356
Difference between row means
Predicted (LS) mean of Males	0.9565
Predicted (LS) mean of Females	0.9583
Difference between predicted means	-0.001828
SE of difference	0.06367
95% CI of difference	-0.1322 to 0.1286
Interaction CI
Mean diff, A1 - B1	0.1163
Mean diff, A2 - B2	0.09396
(A1 -B1) - (A2 - B2)	0.02237
95% CI of difference	-0.2385 to 0.2832
(B1 - A1) - (B2 - A2)	-0.02237
95% CI of difference	-0.2832 to 0.2385
Data summary
Number of columns (Drug)	2
Number of rows (Sex)	2
Number of values	32
SLC6A1 A28
Two-way ANOVA	Ordinary								Compare cell means with others in its row and its column
Alpha	0.05
									Number of families	4
Source of Variation	% of total variation	P value	P value summary	Significant?					Number of comparisons per row family	1
Interaction	13.37	0.0413	*	Yes					Number of comparisons per column family	1
SEX	3.082	0.311	ns	No					Alpha	0.05
METH	10.78	0.0648	ns	No
									Uncorrected Fisher's LSD	Predicted (LS) mean diff.	95.00% CI of diff.	Below threshold?	Summary	Individual P Value
ANOVA table	SS (Type III)	DF	MS	F (DFn, DFd)	P value
Interaction	0.08565	1	0.08565	F (1, 24) = 4.647	P=0.0413				Males
SEX	0.01975	1	0.01975	F (1, 24) = 1.071	P=0.3110				Saline vs. METH	-0.0115	-0.1712 to 0.1482	No	ns	0.8832
METH	0.06907	1	0.06907	F (1, 24) = 3.747	P=0.0648
Residual	0.4424	24	0.01843						Females
									Saline vs. METH	0.2138	0.06883 to 0.3589	Yes	**	0.0056
Difference between column means
Predicted (LS) mean of Saline	0.978								Saline
Predicted (LS) mean of METH	0.8768								Males vs. Females	-0.05857	-0.2226 to 0.1055	No	ns	0.4684
Difference between predicted means	0.1012
SE of difference	0.05227								METH
95% CI of difference	-0.006696 to 0.2090								Males vs. Females	0.1668	0.02667 to 0.3069	Yes	*	0.0216
Difference between row means
Predicted (LS) mean of Males	0.9544								Test details	Predicted (LS) mean 1	Predicted (LS) mean 2	Predicted (LS) mean diff.	SE of diff.	N1	N2	t	DF
Predicted (LS) mean of Females	0.9003
Difference between predicted means	0.0541								Males
SE of difference	0.05227								Saline vs. METH	0.9487	0.9602	-0.0115	0.0774	5	8	0.1485	24
95% CI of difference	-0.05377 to 0.1620
									Females
Interaction CI									Saline vs. METH	1.007	0.7934	0.2138	0.07026	7	8	3.044	24
Mean diff, A1 - B1	-0.0115
Mean diff, A2 - B2	0.2138								Saline
(A1 -B1) - (A2 - B2)	-0.2253								Males vs. Females	0.9487	1.007	-0.05857	0.07949	5	7	0.7368	24
95% CI of difference	-0.4411 to -0.009599
(B1 - A1) - (B2 - A2)	0.2253								METH
95% CI of difference	0.009599 to 0.4411								Males vs. Females	0.9602	0.7934	0.1668	0.06788	8	8	2.457	24
Data summary
Number of columns (METH)	2
Number of rows (SEX)	2
Number of values	28

## Sheet: Table S6
Sensitization Females (S1A)
Two-way ANOVA	Ordinary								Compare cell means with others in its row and its column
Alpha	0.05
									Number of families	6
Source of Variation	% of total variation	P value	P value summary	Significant?					Number of comparisons per row family	6
Interaction	14.28	0.0017	**	Yes					Number of comparisons per column family	1
Ovx Group	11.79	0.0004	***	Yes					Alpha	0.05
Drug Group	37.23	<0.0001	****	Yes
									Holm-Šídák's multiple comparisons test	Predicted (LS) mean diff.	Below threshold?	Summary	Adjusted P Value
ANOVA table	SS (Type III)	DF	MS	F (DFn, DFd)	P value
Interaction	29441673	3	9813891	F (3, 43) = 5.964	P=0.0017				OVX
Ovx Group	24316250	1	24316250	F (1, 43) = 14.78	P=0.0004				Sal vs. M1	-1487	No	ns	0.1381
Drug Group	76764702	3	25588234	F (3, 43) = 15.55	P<0.0001				Sal vs. M14	-4085	Yes	****	<0.0001
Residual	70758014	43	1645535						Sal vs. A28	-1749	No	ns	0.1381
									M1 vs. M14	-2598	Yes	**	0.001
Difference between row means									M1 vs. A28	-262	No	ns	0.7219
Predicted (LS) mean of OVX	2805								M14 vs. A28	2336	Yes	*	0.0104
Predicted (LS) mean of OVX+E2	4246
Difference between predicted means	-1441								OVX+E2
SE of difference	374.9								Sal vs. M1	-4316	Yes	****	<0.0001
95% CI of difference	-2197 to -685.1								Sal vs. M14	-3420	Yes	***	0.0003
									Sal vs. A28	-3825	Yes	***	0.0002
Data summary									M1 vs. M14	896.6	No	ns	0.4268
Number of columns (Drug Group)	4								M1 vs. A28	491.3	No	ns	0.7317
Number of rows (Ovx Group)	2								M14 vs. A28	-405.3	No	ns	0.7317
Number of values	51
									Sal
									OVX vs. OVX+E2	-381	No	ns	0.6766
									M1
									OVX vs. OVX+E2	-3211	Yes	****	<0.0001
									M14
									OVX vs. OVX+E2	284.2	No	ns	0.6599
									A28
									OVX vs. OVX+E2	-2457	Yes	**	0.0029
									Test details	Predicted (LS) mean 1	Predicted (LS) mean 2	Predicted (LS) mean diff.	SE of diff.	N1	N2	t	DF
									OVX
									Sal vs. M1	974.8	2462	-1487	785.5	4	8	1.893	43
									Sal vs. M14	974.8	5060	-4085	785.5	4	8	5.2	43
									Sal vs. A28	974.8	2724	-1749	860.5	4	5	2.032	43
									M1 vs. M14	2462	5060	-2598	641.4	8	8	4.051	43
									M1 vs. A28	2462	2724	-262	731.3	8	5	0.3583	43
									M14 vs. A28	5060	2724	2336	731.3	8	5	3.195	43
									OVX+E2
									Sal vs. M1	1356	5672	-4316	785.5	4	8	5.495	43
									Sal vs. M14	1356	4776	-3420	785.5	4	8	4.353	43
									Sal vs. A28	1356	5181	-3825	828	4	6	4.619	43
									M1 vs. M14	5672	4776	896.6	641.4	8	8	1.398	43
									M1 vs. A28	5672	5181	491.3	692.8	8	6	0.7092	43
									M14 vs. A28	4776	5181	-405.3	692.8	8	6	0.5851	43
									Sal
									OVX vs. OVX+E2	974.8	1356	-381	907.1	4	4	0.42	43
									M1
									OVX vs. OVX+E2	2462	5672	-3211	641.4	8	8	5.006	43
									M14
									OVX vs. OVX+E2	5060	4776	284.2	641.4	8	8	0.4431	43
									A28
									OVX vs. OVX+E2	2724	5181	-2457	776.8	5	6	3.164	43
TOM Test Females (S1C)
Three-way ANOVA	Matching by factor: Object
Assume sphericity?	Yes
Alpha	0.05
Source of Variation	% of total variation	P value	P value summary	Significant?
Group	2.199	0.1214	ns	No
E2	8.831	0.0001	***	Yes
Object	0.0009902	0.9781	ns	No
Group x E2	1.356	0.2654	ns	No
Group x Object	0.6902	0.7682	ns	No
E2 x Object	10.65	0.0067	**	Yes
Group x E2 x Object	0.5417	0.8128	ns	No
Subject	19.26
ANOVA table	SS	DF	MS	F (DFn, DFd)	P value
Group	1173	2	586.5	F (2, 39) = 2.227	P=0.1214
E2	4710	1	4710	F (1, 39) = 17.88	P=0.0001
Object	0.5281	1	0.5281	F (1, 39) = 0.0007617	P=0.9781
Group x E2	722.9	2	361.5	F (2, 39) = 1.373	P=0.2654
Group x Object	368.1	2	184.1	F (2, 39) = 0.2655	P=0.7682
E2 x Object	5681	1	5681	F (1, 39) = 8.194	P=0.0067
Group x E2 x Object	288.9	2	144.5	F (2, 39) = 0.2083	P=0.8128
Subject	10271	39	263.4
Residual	27040	39	693.3
Data summary
Number of columns	2 x 2
Number of rows (Group)	3
Number of subjects (Subject)	45
Number of missing values	0
TOM Test OVX Females (S1C)
Two-way ANOVA	Ordinary								Compare each cell mean with the other cell mean in that row
Alpha	0.05
									Number of families	1
Source of Variation	% of total variation	P value	P value summary	Significant?					Number of comparisons per family	3
Interaction	1.639	0.6944	ns	No					Alpha	0.05
Group	0.4889	0.8963	ns	No
Object	7.527	0.0734	ns	No					Holm-Šídák's multiple comparisons test	Predicted (LS) mean diff.	Below threshold?	Summary	Adjusted P Value
ANOVA table	SS (Type III)	DF	MS	F (DFn, DFd)	P value				OVX Object A - OVX Object B
Interaction	642.4	2	321.2	F (2, 40) = 0.3680	P=0.6944				Sal	-13.1	No	ns	0.5476
Group	191.6	2	95.81	F (2, 40) = 0.1098	P=0.8963				A7	-27.38	No	ns	0.1989
Object	2950	1	2950	F (1, 40) = 3.380	P=0.0734				A28	-9.6	No	ns	0.6102
Residual	34914	40	872.8
Difference between column means									Test details	Predicted (LS) mean 1	Predicted (LS) mean 2	Predicted (LS) mean diff.	SE of diff.	N1	N2	t	DF
Predicted (LS) mean of OVX Object A	44.59
Predicted (LS) mean of OVX Object B	61.28								OVX Object A - OVX Object B
Difference between predicted means	-16.69								Sal	43.7	56.8	-13.1	13.21	10	10	0.9915	40
SE of difference	9.079								A7	40.88	68.25	-27.38	14.77	8	8	1.853	40
95% CI of difference	-35.04 to 1.658								A28	49.2	58.8	-9.6	18.69	5	5	0.5138	40
Data summary
Number of columns (Object)	2
Number of rows (Group)	3
Number of values	46
TOM Test OVX+E2 Females (S1C)
Two-way ANOVA	Ordinary								Compare each cell mean with the other cell mean in that row
Alpha	0.05
									Number of families	1
Source of Variation	% of total variation	P value	P value summary	Significant?					Number of comparisons per family	3
Interaction	0.4105	0.7877	ns	No					Alpha	0.05
Group	21.23	<0.0001	****	Yes
Object	37.16	<0.0001	****	Yes					Holm-Šídák's multiple comparisons test	Predicted (LS) mean diff.	Below threshold?	Summary	Adjusted P Value
ANOVA table	SS (Type III)	DF	MS	F (DFn, DFd)	P value				OVX+E2 Object A - OVX+E2 Object B
Interaction	30.3	2	15.15	F (2, 38) = 0.2401	P=0.7877				Sal	19.3	Yes	****	<0.0001
Group	1567	2	783.7	F (2, 38) = 12.42	P<0.0001				A7	16.5	Yes	***	0.0004
Object	2743	1	2743	F (1, 38) = 43.47	P<0.0001				A28	15.25	Yes	**	0.0099
Residual	2398	38	63.1
Difference between column means									Test details	Predicted (LS) mean 1	Predicted (LS) mean 2	Predicted (LS) mean diff.	SE of diff.	N1	N2	t	DF
Predicted (LS) mean of OVX+E2 Object A	46.1
Predicted (LS) mean of OVX+E2 Object B	29.08								OVX+E2 Object A - OVX+E2 Object B
Difference between predicted means	17.02								Sal	41.8	22.5	19.3	3.553	10	10	5.433	38
SE of difference	2.581								A7	41	24.5	16.5	3.972	8	8	4.154	38
95% CI of difference	11.79 to 22.24								A28	55.5	40.25	15.25	5.617	4	4	2.715	38
Data summary
Number of columns (Object)	2
Number of rows (Group)	3
Number of values	44
TOM Test Females (S1D)
Two-way ANOVA	Ordinary								Compare each cell mean with the other cell mean in that column
Alpha	0.05
									Number of families	1
Source of Variation	% of total variation	P value	P value summary	Significant?					Number of comparisons per family	3
Interaction	1.583	0.67	ns	No					Alpha	0.05
Ovx Group	15.35	0.0079	**	Yes
Drug Group	1.514	0.6817	ns	No					Holm-Šídák's multiple comparisons test	Predicted (LS) mean diff.	Below threshold?	Summary	Adjusted P Value
ANOVA table	SS (Type III)	DF	MS	F (DFn, DFd)	P value				OVX - OVX+E2
Interaction	0.09553	2	0.04776	F (2, 38) = 0.4047	P=0.6700				Sal	-0.362	Yes	*	0.0476
Ovx Group	0.9265	1	0.9265	F (1, 38) = 7.851	P=0.0079				A7	-0.4325	Yes	*	0.0476
Drug Group	0.09136	2	0.04568	F (2, 38) = 0.3871	P=0.6817				A28	-0.16	No	ns	0.5275
Residual	4.484	38	0.118
Difference between row means									Test details	Predicted (LS) mean 1	Predicted (LS) mean 2	Predicted (LS) mean diff.	SE of diff.	N1	N2	t	DF
Predicted (LS) mean of OVX	-0.09833
Predicted (LS) mean of OVX+E2	0.2198								OVX - OVX+E2
Difference between predicted means	-0.3182								Sal	-0.065	0.297	-0.362	0.1536	10	10	2.356	38
SE of difference	0.1136								A7	-0.2	0.2325	-0.4325	0.1718	8	8	2.518	38
95% CI of difference	-0.5480 to -0.08830								A28	-0.03	0.13	-0.16	0.2509	5	3	0.6378	38
Data summary
Number of columns (Drug Group)	3
Number of rows (Ovx Group)	2
Number of values	44
sIPSC Amplitude (S1E)
Two-way ANOVA	Ordinary
Alpha	0.05
Source of Variation	% of total variation	P value	P value summary	Significant?
E2	20.98	0.0107	*	Yes
Group	0.005778	0.9641	ns	No
ANOVA table	SS (Type III)	DF	MS	F (DFn, DFd)	P value
E2	373.7	1	373.7	F (1, 28) = 7.483	P=0.0107
Group	0.1029	1	0.1029	F (1, 28) = 0.002061	P=0.9641
Residual	1398	28	49.94
Difference between column means
Predicted (LS) mean of Sal	16.02
Predicted (LS) mean of A7	16.14
Difference between predicted means	-0.1201
SE of difference	2.646
95% CI of difference	-5.541 to 5.300
Difference between row means
Predicted (LS) mean of OVX	19.77
Predicted (LS) mean of OVX+E2	12.4
Difference between predicted means	7.369
SE of difference	2.694
95% CI of difference	1.851 to 12.89
Interaction CI
Mean diff, A1 - B1	-0.1201
Mean diff, A2 - B2	-0.1201
(A1 -B1) - (A2 - B2)	0
95% CI of difference
(B1 - A1) - (B2 - A2)	0
95% CI of difference
Data summary
Number of columns (Group)	2
Number of rows (E2)	2
Number of values	31
eIPSC Amplitude (S1F)
Two-way ANOVA	Ordinary
Alpha	0.05
Source of Variation	% of total variation	P value	P value summary	Significant?
E2	20.98	0.0084	**	Yes
Group	1.746	0.4219	ns	No
ANOVA table	SS (Type III)	DF	MS	F (DFn, DFd)	P value
E2	77260	1	77260	F (1, 30) = 7.966	P=0.0084
Group	6431	1	6431	F (1, 30) = 0.6630	P=0.4219
Residual	290970	30	9699
Difference between column means
Predicted (LS) mean of Sal	77.16
Predicted (LS) mean of A7	106.2
Difference between predicted means	-29.02
SE of difference	35.64
95% CI of difference	-101.8 to 43.76
Difference between row means
Predicted (LS) mean of OVX	144.8
Predicted (LS) mean of OVX+E2	38.55
Difference between predicted means	106.2
SE of difference	37.64
95% CI of difference	29.37 to 183.1
Interaction CI
Mean diff, A1 - B1	-29.02
Mean diff, A2 - B2	-29.02
(A1 -B1) - (A2 - B2)	0
95% CI of difference
(B1 - A1) - (B2 - A2)	0
95% CI of difference
Data summary
Number of columns (Group)	2
Number of rows (E2)	2
Number of values	33
